# Supplementary material for: Predicting drug approvals: The Novartis data science and artificial intelligence challenge
Source: Patterns (N Y). 2021 Jul 21;2(8):100312. doi: 10.1016/j.patter.2021.100312 (PMC8369231; doi:10.1016/j.patter.2021.100312)
Supplement: Table S3. Definitions of the trial-level features used in Xgboost models [file mmc2.xlsx]

## Sheet: Table S3
Feature	Type	Feature Definition
intduration	Numeric	Phase 2 duration
inttargetaccrual	Numeric	Target accrual of trial (target number of patients in trial)
intactualaccrual	Numeric	Actual accrual of trial (number of patients actually enrolled)
phaseendyear	Numeric	From raw data, but if missing or 1900 (placeholder for missing), apply the following corrections based on generic name of drug:
		"9-aminocamptothecin": 1999
		"bevacizumab": 2004
		"CT-2584": 2001
		"levofloxacin": 1997
		"paclitaxel": 1993
		"raloxifene hydrochloride": 1997
		"ramosetron": 1996
		"heptaplatin": 1999
		"imatinib mesilate": 2001
		"SRP-299": 2008
		"gemcitabine hydrochloride": 1995
		"contusugene ladenovec": 2009
		Otherwise: 1995
spons1	Binary	At least one academic sponsor of trial
spons2	Binary	At least one cooperative sponsor of trial
spons3	Binary	At least one government sponsor of trial
spons4	Binary	At least one top 20 pharma sponsor of trial
spons5	Binary	At least one generic industry sponsor of trial
spons6	Binary	At least one diagnostic or device industry sponsor of trial
spons7	Binary	At least one other pharma industry sponsor of trial
spons8	Binary	At least one not-for-profit sponsor of trial
spons9	Binary	At least one miscellaneous category sponsor of trial
pct_accrual	Numeric	Proportion of total planned accrual
years_since_1999	Numeric	End of phase 2 year – 1999 (pre 1999: 1, after 2018: 19)
Original therapeutic area from raw data (more than one can apply) with “|”-separated string strtherapeuticarea split into individual one-hot-encoded features
ta1	Binary	Autoimmune/Inflammation
ta2	Binary	Cardiovascular
ta3	Binary	CNS
ta4	Binary	Genitourinary
ta5	Binary	Infectious Disease
ta6	Binary	Metabolic/Endocrinology
ta7	Binary	Oncology
ta8	Binary	Ophthalmology
ta9	Binary	Vaccines (Infectious Disease)
Disease variables based on disease type string provided (more than one can apply) ) with “|”-separated string strDiseaseType split into individual one-hot-encoded features; disease type “Colorectal”, “Ovarian”, “Renal” etc. usually indicates cancer in these organs (while e.g. renal disease would be spelled out fully); N/A or not listed items would not be flagged
disease1	Binary	"Allergic Rhinitis"
disease2	Binary	"Asthma"
disease3	Binary	"Chronic Obstructive Pulmonary Disease"
disease4	Binary	"Insomnia"
disease5	Binary	"HBV"
disease6	Binary	"Pain (neuropathic)"
disease7	Binary	"Colorectal" (Oncology)
disease8	Binary	"Soft Tissue Sarcoma"
disease9	Binary	"CNS, Glioblastoma"
disease10	Binary	"Multiple Myeloma"
disease12	Binary	"Ovarian"
disease13	Binary	"Prostate"
disease14	Binary	"Renal"
disease15	Binary	"Melanoma"
disease16	Binary	"Esophageal"
disease17	Binary	"Breast"
disease18	Binary	"Lung, Non-Small Cell"
disease19	Binary	"Liver"
disease20	Binary	"Pancreas"
disease21	Binary	"Head/Neck"
disease22	Binary	"Endometrial"
disease23	Binary	"Leukemia, Acute Myelogenous"
disease24	Binary	"Lymphoma, Non-Hodgkin's"
disease25	Binary	"Myelodysplastic Syndrome"
disease26	Binary	"Leukemia, Acute Lymphocytic"
disease27	Binary	"Lupus"
disease28	Binary	"Age-Related Macular Degeneration"
disease29	Binary	"Gastric"
disease30	Binary	"Alzheimer's Disease"
disease31	Binary	"Diabetic Complications"
disease32	Binary	"Acute Coronary Syndromes"
disease33	Binary	"Coronary Artery Disease"
disease34	Binary	"Peripheral Arterial Disease"
disease35	Binary	"Psoriasis"
disease36	Binary	"Unspecified Solid Tumor"
disease37	Binary	"Multiple Sclerosis"
disease38	Binary	"HIV"
disease39	Binary	"Other Viral Vaccines"
disease40	Binary	"Congestive Heart Failure"
disease41	Binary	"Hypertension"
disease42	Binary	"Crohn's Disease"
disease43	Binary	"Osteoporosis"
disease44	Binary	"Thyroid"
disease45	Binary	"Mesothelioma"
disease46	Binary	"Rheumatoid Arthritis"
disease47	Binary	"Ulcerative Colitis"
disease48	Binary	"Leukemia, Chronic Lymphocytic"
disease49	Binary	"Thrombotic Disorders"
disease50	Binary	"GERD"
disease51	Binary	"Irritable Bowel Syndrome"
supportive_care	Binary	"Supportive Care"
disease53	Binary	"Type 2 Diabetes"
disease54	Binary	"Obesity"
disease55	Binary	"HCV"
disease56	Binary	"Anxiety"
disease57	Binary	"Depression"
disease58	Binary	"Bipolar Disorder"
disease59	Binary	"Atopic Dermatitis"
disease60	Binary	"Cystic Fibrosis"
disease61	Binary	"Lymphoma, Hodgkin's"
disease62	Binary	"Bladder"
disease63	Binary	"Leukemia, Chronic Myelogenous"
disease64	Binary	"Lung, Small Cell"
disease65	Binary	"Sepsis"
disease66	Binary	"CNS, Other"
disease67	Binary	"CNS, Medulloblastoma"
disease68	Binary	"Movement Disorders"
disease69	Binary	"Metastatic Cancer"
disease70	Binary	"Uterine fibroids"
disease71	Binary	"Myeloproliferative Neoplasms"
disease72	Binary	"Attention Deficit Hyperactive Disorder"
disease73	Binary	"Constipation"
disease74	Binary	"Dyslipidemia"
disease75	Binary	"Migraine"
disease76	Binary	"Renal Disease"
disease77	Binary	"Sjogren's Syndrome"
disease78	Binary	"Overactive Bladder"
disease79	Binary	"Arrhythmia"
disease80	Binary	"Anti-aging (dermatology)"
disease81	Binary	"Pain (nociceptive)"
disease82	Binary	"Smoking Cessation"
disease83	Binary	"Diabetic Retinopathy"
disease84	Binary	"Female Sexual Dysfunction"
disease85	Binary	"Amyotrophic Lateral Sclerosis"
disease86	Binary	"Parkinson's Disease"
disease87	Binary	"GIST"
disease88	Binary	"Osteoarthritis"
disease89	Binary	"Endometriosis"
disease90	Binary	"Glaucoma"
disease91	Binary	"Other Inflammatory Arthritis"
disease92	Binary	"Transplantation/GVHD"
disease93	Binary	"Hemostasis/Hemophilia"
disease94	Binary	"Schizophrenia"
disease95	Binary	"Osteosarcoma"
disease96	Binary	"Hepatic Fibrosis"
disease97	Binary	"NAFLD"
disease98	Binary	"Cerebral Palsy"
disease99	Binary	"Respiratory Infections"
disease100	Binary	"Thalassemia"
disease101	Binary	"Bacterial Skin Infection"
disease102	Binary	"Benign Prostatic Hyperplasia"
disease103	Binary	"Hepatitis Vaccines"
disease104	Binary	"HPV"
disease105	Binary	"Type 1 Diabetes"
disease106	Binary	"Skin, Basal Cell Carcinoma"
disease107	Binary	"Autism"
disease108	Binary	"Retinitis Pigmentosa"
disease109	Binary	"Unspecified Hematological Cancer"
disease110	Binary	"Otitis Media"
disease111	Binary	"Epilepsy"
disease112	Binary	"Spinal Muscular Atrophies"
disease113	Binary	"Anemia"
disease114	Binary	"Retinal Vein Occlusion"
disease115	Binary	"Hyponatremia"
disease116	Binary	"Urinary Incontinence"
disease117	Binary	"Alcohol Dependence"
disease118	Binary	"Unspecified Cancer"
disease119	Binary	"Restless Legs Syndrome"
disease120	Binary	"Rabies"
disease121	Binary	"Contraception"
disease122	Binary	"Respiratory Vaccines"
disease123	Binary	"Functional Dyspepsia"
disease124	Binary	"Testicular"
disease125	Binary	"Clostridium difficile"
disease126	Binary	"Urinary Tract Infections"
disease127	Binary	"Onychomycosis"
disease128	Binary	"Cervical"
disease129	Binary	"Vector-Borne Disease Vaccines"
disease130	Binary	"West Nile Virus (WNV)"
disease131	Binary	"Pulmonary Fibrosis"
disease132	Binary	"Other Bacterial Vaccines"
disease133	Binary	"Influenza Vaccines"
disease134	Binary	"Growth Disorders"
disease135	Binary	"Hyperuricemia/Gout"
disease136	Binary	"Gastroparesis"
disease137	Binary	"Scleroderma"
disease138	Binary	"Dry Eye Syndrome"
disease139	Binary	"Intra-abdominal Infections"
disease140	Binary	"Menopausal Symptoms"
disease141	Binary	"Huntington's Disease"
disease142	Binary	"Cardiomyopathy"
disease143	Binary	"Sickle Cell Disease"
disease144	Binary	"Neuroendocrine"
disease145	Binary	"Infertility"
disease146	Binary	"Cytomegalovirus Infection (CMV)"
disease147	Binary	"Dementia (non-Alzheimer's)"
disease148	Binary	"Neonatal Brain Injury"
disease149	Binary	"Stroke (neuroprotection)"
disease150	Binary	"Bone Fracture Healing"
disease151	Binary	"Lysosomal Storage Disorders"
disease152	Binary	"Infant Respiratory Distress Syndrome"
Newly created grouping of disease types into more fine-grained 23 therapeutic areas
newta1	Binary	Women's health
newta2	Binary	Vaccines
newta3	Binary	Urinary
newta4	Binary	Transplantation
newta5	Binary	Respiratory
newta6	Binary	Pain
newta7	Binary	Other
newta8	Binary	Renal diseases
newta9	Binary	Hepatic diseases
newta10	Binary	Ophthalmology
newta11	Binary	Oncology (solid organ)
newta12	Binary	Oncology (not solid organ)
newta13	Binary	Neuroscience (non-progressive)
newta14	Binary	Progressive neurological disorders
newta15	Binary	Metabolic disorders
newta16	Binary	Infections (viral)
newta17	Binary	Infections (bacterial)
newta18	Binary	Hematology
newta19	Binary	Gastrointestinal
newta20	Binary	Dermatology
newta21	Binary	Cardiovascular
newta22	Binary	Bone
newta23	Binary	Autoimmune
newtanos	Numeric	Sum over all newta* variables (=How many therapeutic areas are applicable for an indication?): range is 1 to 4
Trial design description/flags based on keyword/string matching on “|”-separated list of trial design keywords strdesignkeyword
efficacy_assessed	Binary	"efficacy", "dose response", "superiority", "non inferiority"
randomized	Binary	"randomizd", "randomized"
blinded	Binary	"double blind/blinded"
controlled	Binary	"multiple arm", "double blind/blinded", "placebo control", "cross over", "active comparator", "dose response", "non inferiority", "superiority"
pk_aspects	Binary	"pharmacokinetics", "immunogenicity", "bioavailability", "drug-drug interaction", "bioequivalence"
innovative_design	Binary	"basket", "umbrella", "adaptive"
designscore	Numeric	Sum of the points assigned according to this scheme:
		1 point for each of: "efficacy", "randomizd", "randomized”, "multiple arm", "double blind/blinded", "placebo control”, "active comparator", "dose response", "cross over", "non inferiority", "superiority", "basket", "umbrella"
		-1 point for each of: "single arm", "open label", "drug-drug interaction", "bioavailability", "bioequivalence", "non interventional", "immunogenicity", "multiple ascending dose", "single ascending dose", "observational", "pharmacokinetics", "pharmacodynamics"
Features based on disease type string provided (more than one can apply) based on “|”-separated string strTerminationReason
termreason	Class	Worst trial termination reason ordered as:
		4: Lack of efficacy, negative outcome, adverse effect, change in company priorities
		3: business reason, lack of funding
		2: other reasons, indeterminate, enrolment issues
		1: positive outcome
		Missing: otherwise
safety	Binary	Was there a study termination due to safety?
mean_trialendscore	Numeric	Mean over all given reasons for trial termination rated as:
		0: “positive outcome”
		1: missing
		2: “terminated, other”, indeterminate, enrolment issues
		3: business reason, lack of funding
		4: lack of efficacy, negative outcome, adverse effect, change in company priorities
		5: otherwise
detrended_trialendscore	Numeric	De-trended (removing estimated linear trend in trial end scores over time) mean_trialendscore mean( mean_trialendscore - 1.14671 - years_since_1999 * 0.02393)
max_trialendscore	Numeric	Maximum of rating described in mean_trialendscore
trialendscore0	Numeric	Proportion of ratings (cf. mean_trialendscore) that are 0
trialendscore1	Numeric	Proportion of ratings (cf. mean_trialendscore) that are 1
trialendscore2	Numeric	Proportion of ratings (cf. mean_trialendscore) that are 2
trialendscore3	Numeric	Proportion of ratings (cf. mean_trialendscore) that are 3
trialendscore4	Numeric	Proportion of ratings (cf. mean_trialendscore) that are 4
pct_accrual2	Numeric	Average across each of the trial termination reasons of
		0.1 if rating >2
		0.75, if rating is 1
		min( actual divided by planned accrual, 1) otherwise
accrued90	Binary	Is pct_accrual2>=0.9?
accrued50	Binary	Is pct_accrual2>=0.5?
insulin	Binary	Insulin: Does generic drug name contain “insulin”?
fluvacc	Binary	Influenza vaccine: Does generic drug name contain “influenz” and “vaccine”?
rel_log_size_dis	Numeric	Based on log trial size = log( actual accrual (or target if actual unavailable) + 0.5) relative to average of class (_dis: for disease type, _ta for therapeutic area):
		log(size) – average of log(size) for class (excl. current trial)
rel_log_size_ta	Numeric	missing, if there are no other trials for the class
rel_ph2_size_dis	Numeric	Size (number of trials) of phase 2 program relative to class (_dis: for disease type, _ta for therapeutic area):
rel_ph2_size_ta	Numeric	log(number of trials in phase 2 + 0.5) – log(average number of trials in phase 2 in class + 0.5/a) + log(a), where a := sum of 1/number of tirals in phase 2 summed across all drug-indication pairs for the class.
time_since_first_outcome	Numeric	Phase 2 end year – earliest phase 2 end year for the drug
moas, dtmoas, tamoas	Numeric	Three identical variables retained in the data, each giving the number of modes of action indicated for the drug
class_approvals	Numeric	Number of modes of actions of a drug, for which there is a previous (phase 2 end year the same or before the phase 2 end year of the present drug-indication pair) approval (incl. for the present drug)
dtclass_approvals	Numeric	As for class_approvals, but only counting approvals for the same disease type
taclass_approvals	Numeric	As for class_approvals, but only counting approvals for the same therapeutic area
class_counts	Numeric	Sum for a drug of the number of previous (phase 2 end year the same or before the phase 2 end year of the present drug-indication pair) approvals for each of the modes of actions for drugs that share that mode of action
dtclass_counts	Numeric	As for class_counts, but only counting approvals for the same disease type
taclass_counts	Numeric	As for class_counts, but only counting approvals for the same therapeutic area
meancll50	Numeric	Target encoding of information on previous (phase 2 end year the same or before the phase 2 end year of the present drug-indication pair) approvals overall (meancll50, meanclu50), by disease type (dtmeancll50, dtmeanclu50), or therapeutic area (tameancll50, tameanclu50):
meanclu50	Numeric	*_cll50 feature: 25th pctl. of Beta(1/3+class_approvals, 2.7+(class_counts-class_approvals)) distribution and
dtmeancll50	Numeric	*_clu50 feature: 75th pctl. of Beta(1/3+class_approvals, 2.7+(class_counts-class_approvals)) distribution,
dtmeanclu50	Numeric	where these are calculated separated for each mode of action for a drug and then averaged across modes of action.
tameancll50	Numeric
tameanclu50	Numeric
is_a_generic	Binary	Is the drug a generic (of an already approved drug)?
unwilling_to_pay_12k	Binary	Does the drug have an INN (based on string matching rules)
is_a_combination	Binary	Is the drug a combination of multiple drugs/active ingredients?
is_mab	Binary	Is the drug a monoclonal antibody?
prior_approval	Binary	Does the drug have a prior approval (for another indiciation)?
TherapyDescription based on string provided (more than one can apply) in raw data with “|”-separated string TherapyDescription split into individual one-hot-encoded features
drugtype1	Binary	Therapy description "Anticancer, other", "Anticancer, vaccine"
drugtype2	Binary	Therapy description "Anticancer, immunological"
drugtype3	Binary	Therapy description "Anticancer, antimetabolite"
drugtype4	Binary	Therapy description "Anticancer, alkylating", "Anticancer, antibiotic"
drugtype5	Binary	Therapy description "Anticancer, hormonal", "Anticancer, interferon"
drugtype6	Binary	Therapy description "Immunosuppressant"
drugtype7	Binary	Therapy description contains “monoclonal” or “antibody”
drugtype8	Binary	Therapy description “Gene therapy"
drugtype9	Binary	Therapy description "Reformulation, fixed-dose combinations"
monoclonal	Binary	Therapy description contains “monoclonal”
any_orphan_designation	Binary	Has the drug received any orphan designation?
orphan_indication	Binary	Has the drug received an orphan designation for this indication?
any_oncology_orphan_designation	Binary	Has the drug received any orphan designation for an Oncology indication?
any_nononc_orphan_designation	Binary	Has the drug received any orphan designation for an non-Oncology indication?
after2007	Binary	Is years_since_1999>8 ?
monoclonal_no_inn	Binary	Is this a monoclonal antibody without an assigned INN?
lcm_onc	Binary	Oncology life-cycle management: Is this a drug with a prior approval and an indication in Oncology?
